# Supplementary material for: Amino Acid Reduction Can Help to Improve the Identification of Antimicrobial Peptides and Their Functional Activities
Source: Front Genet. 2021 Apr 20;12:669328. doi: 10.3389/fgene.2021.669328 (PMC8093877; doi:10.3389/fgene.2021.669328)
Supplement: Supplementary Table 1 — The hyper parameters of SVM, the best type, and the corresponding cluster size of seven different AMP functional activities. [file Table_1.xlsx]

## Sheet: Table 1
Activity	Type	Cluster size	C	gamma
Anti-parasitic	38	15	2	1
Anti-viral	6	18	2	2
Anti-cancer	9	15	4	1
Targeting mammals	19	17	4	1
Anti-fungal	19	18	128	2
TGPB	19	16	4	2
TGNB	31	18	8	2
